# Supplementary material for: Genome-Wide Analysis of Off-Target CRISPR/Cas9 Activity in Single-Cell-Derived Human Hematopoietic Stem and Progenitor Cell Clones
Source: Genes (Basel). 2020 Dec 13;11(12):1501. doi: 10.3390/genes11121501 (PMC7762975; doi:10.3390/genes11121501)
Supplement: Supplementary file 1 [file genes-11-01501-s001.zip]

Archive with 5 entries (5 files):
- Table S1_Indel calls.xlsx
- Table S2_SNV calls.xlsx
- Table S3_Homologous CXCR4 sites.xlsx
- Table S4_Homologous AAVS1 sites.xlsx
- Table S5_Called SVs.xlsx
