# Supplementary material for: Genome-Wide Analysis of Off-Target CRISPR/Cas9 Activity in Single-Cell-Derived Human Hematopoietic Stem and Progenitor Cell Clones
Source: Genes (Basel). 2020 Dec 13;11(12):1501. doi: 10.3390/genes11121501 (PMC7762975; doi:10.3390/genes11121501)
Supplement: Supplementary file 1 [file genes-11-01501-s001.zip › Table S3_Homologous CXCR4 sites.xlsx]

## Sheet: cxcr4_up to 4 mismatch_NRG PAM
Note: Homologous sites identified using Cas-OFFinder (Bae, S., Park, J. & Kim, J.S. Bioinformatics 64, 1473-1475 (2014))
CXCR4 RNP
sgRNA target site with NRG PAM	Homologous gDNA site	Chromosome	Position	Polarity	Mismatches
TCTTCTGGTAACCCATGACCNRG	TCTTCaGGTAAtCCgTcACCTAG	chr8	4297944	-	4
TCTTCTGGTAACCCATGACCNRG	TCTTCaGGTAAgaCATGAaCAAG	chr8	13091224	+	4
TCTTCTGGTAACCCATGACCNRG	cCTTtTacTAACCCATGACCAAG	chr8	54871433	+	4
TCTTCTGGTAACCCATGACCNRG	TCTTCTGGTcACCataGACCTGG	chr8	68130828	-	4
TCTTCTGGTAACCCATGACCNRG	TCTTCaGGTAAgtaATGACCCAG	chr8	68583516	+	4
TCTTCTGGTAACCCATGACCNRG	TgTTaTGGgAACaCATGACCAGG	chr8	72595704	-	4
TCTTCTGGTAACCCATGACCNRG	TCTcCTGGTAtCagATGACCAGG	chr8	76925301	-	4
TCTTCTGGTAACCCATGACCNRG	TCTTCTtGTAACCCcTGAggAAG	chr8	77348909	-	4
TCTTCTGGTAACCCATGACCNRG	cCTTCTtGgAACCCATGACCCAG	chr8	85169206	-	3
TCTTCTGGTAACCCATGACCNRG	TCcTCTGGgAcCCCATGcCCTAG	chr8	98392540	+	4
TCTTCTGGTAACCCATGACCNRG	TCTTCTGGaAAaaCATtACCAGG	chr8	102250787	-	4
TCTTCTGGTAACCCATGACCNRG	TCTTCTtGTAcCCtATGtCCCAG	chr8	103059915	+	4
TCTTCTGGTAACCCATGACCNRG	TCTTtTGaaAACCCAgGACCCAG	chr8	119535735	-	4
TCTTCTGGTAACCCATGACCNRG	TgTTaTGGTgACCCATGgCCAGG	chr8	125612524	-	4
TCTTCTGGTAACCCATGACCNRG	cCTgCTGGaAACaCATGACCCAG	chr8	129083600	+	4
TCTTCTGGTAACCCATGACCNRG	TCTcaTGGTcACCCATGtCCTGG	chr8	143544520	-	4
TCTTCTGGTAACCCATGACCNRG	cCTTCTGGTtACtCATcACCAGG	chr8	144199150	-	4
TCTTCTGGTAACCCATGACCNRG	TCTTCTGGcAgCCCgTtACCAAG	chr12	5043928	-	4
TCTTCTGGTAACCCATGACCNRG	TCTTtTGGTAAaCCATaAaCCAG	chr12	14893837	+	4
TCTTCTGGTAACCCATGACCNRG	TCTTCTGaTcAtCCATGgCCCAG	chr12	23021370	-	4
TCTTCTGGTAACCCATGACCNRG	TCTTCTGcTtAtCCATGtCCTAG	chr12	23614652	+	4
TCTTCTGGTAACCCATGACCNRG	TCTaCTGGgAACCaATGACtTAG	chr12	26387254	+	4
TCTTCTGGTAACCCATGACCNRG	TCTTCTGGTAtCaCATGtCCTGG	chr12	42661524	-	3
TCTTCTGGTAACCCATGACCNRG	cCTTCTGGTAcCCtgTGACCCAG	chr12	53099426	-	4
TCTTCTGGTAACCCATGACCNRG	TCTTgTGGTccCCCATGACgCGG	chr12	56927599	+	4
TCTTCTGGTAACCCATGACCNRG	TtTTtTGGTAACCCATaAgCTGG	chr12	72102584	-	4
TCTTCTGGTAACCCATGACCNRG	TaaTCTGGgAACCCATGgCCCAG	chr12	95922889	-	4
TCTTCTGGTAACCCATGACCNRG	TCcTCaGGTcACCCATGgCCTGG	chr12	103394395	+	4
TCTTCTGGTAACCCATGACCNRG	TCaTCTaGTAtCCCATGACtGGG	chr12	104800345	-	4
TCTTCTGGTAACCCATGACCNRG	TaTTCTcGTcACCCATGACCAAG	chr12	106292516	+	3
TCTTCTGGTAACCCATGACCNRG	TCTTCaGGTgACCacTGACCAGG	chr3	5849794	+	4
TCTTCTGGTAACCCATGACCNRG	TCTTCTttTAAagCATGACCTGG	chr3	8826991	-	4
TCTTCTGGTAACCCATGACCNRG	TCTTCTGGTcACtatTGACCCAG	chr3	9855259	-	4
TCTTCTGGTAACCCATGACCNRG	TCTgCTGGTgACCCAgGACtCAG	chr3	14142264	-	4
TCTTCTGGTAACCCATGACCNRG	TCTTgTGGTtAtCCATGACaGAG	chr3	22497185	+	4
TCTTCTGGTAACCCATGACCNRG	TgTTgTGGcAACCCAgGACCAGG	chr3	37741827	-	4
TCTTCTGGTAACCCATGACCNRG	TCaTCTGtcAACCCATcACCTAG	chr3	68592609	+	4
TCTTCTGGTAACCCATGACCNRG	cCTTCgcGTAACCCATcACCCAG	chr3	69924562	+	4
TCTTCTGGTAACCCATGACCNRG	TCTTCTccTtgCCCATGACCTAG	chr3	97722494	-	4
TCTTCTGGTAACCCATGACCNRG	TCTTgTGGTAAaCCATGAatAAG	chr3	122093945	+	4
TCTTCTGGTAACCCATGACCNRG	TCTTCTtGTAACCaAgGAaCAGG	chr3	142491688	+	4
TCTTCTGGTAACCCATGACCNRG	TtTTCTGcTAACCCATaACCCAG	chr3	177017250	+	3
TCTTCTGGTAACCCATGACCNRG	TCTTCTGGTAACggATaAtCAAG	chr3	179894401	+	4
TCTTCTGGTAACCCATGACCNRG	TCTaCTGGgAACCCATcACaCAG	chr3	192676062	+	4
TCTTCTGGTAACCCATGACCNRG	TCTTCaGGTAAaCaATGAtCAAG	chr7	9692995	-	4
TCTTCTGGTAACCCATGACCNRG	TCTTCTGtTgACCCATcACtAAG	chr7	31490013	-	4
TCTTCTGGTAACCCATGACCNRG	TtTTCTGGTctCCCATGgCCAAG	chr7	47620442	+	4
TCTTCTGGTAACCCATGACCNRG	TCTTCTGGTAACCaggcACCCAG	chr7	56091778	-	4
TCTTCTGGTAACCCATGACCNRG	TCTTCTGGccACCCATttCCAGG	chr7	68716413	-	4
TCTTCTGGTAACCCATGACCNRG	TCTgCTtGTAACCCATGcaCCAG	chr7	72409547	-	4
TCTTCTGGTAACCCATGACCNRG	TCTTCTGtTAACtCcTtACCCAG	chr7	77796479	-	4
TCTTCTGGTAACCCATGACCNRG	TCTctTGGTAcCCCtTGACCCAG	chr7	80498749	-	4
TCTTCTGGTAACCCATGACCNRG	TtTTCTaGTAcCCCATGcCCCAG	chr7	93828903	-	4
TCTTCTGGTAACCCATGACCNRG	TCTcCTGGTAAaCCAaGAtCAAG	chr7	95739056	+	4
TCTTCTGGTAACCCATGACCNRG	TCTTCTGGTAAtCaATGtCCAGG	chr7	106586640	+	3
TCTTCTGGTAACCCATGACCNRG	TCTcCTGtTtACCCATcACCAAG	chr7	144963974	+	4
TCTTCTGGTAACCCATGACCNRG	TCTTCTGtgAACCtgTGACCTGG	chr7	158106736	-	4
TCTTCTGGTAACCCATGACCNRG	TCTgCTGGaAAagCATGACCTAG	chr4	10221527	+	4
TCTTCTGGTAACCCATGACCNRG	TtTTCTGGaAACCCAaGcCCAGG	chr4	22515163	+	4
TCTTCTGGTAACCCATGACCNRG	TCTTaTGcTAtCCCATGACtGGG	chr4	24727898	+	4
TCTTCTGGTAACCCATGACCNRG	TCcTCaGaTAACCCcTGACCTAG	chr4	71678668	-	4
TCTTCTGGTAACCCATGACCNRG	aCTTCTGaTAAgCCATGgCCAGG	chr4	79052342	-	4
TCTTCTGGTAACCCATGACCNRG	TCTcCaGGTAACCaATGtCCAAG	chr4	151402267	+	4
TCTTCTGGTAACCCATGACCNRG	TCTTtTGGTAACCatTGcCCAGG	chr4	159898798	+	4
TCTTCTGGTAACCCATGACCNRG	TCaTCTaGTAtCCCATGACtAGG	chr4	172122109	+	4
TCTTCTGGTAACCCATGACCNRG	gCTTCTGGTtcCCCATGgCCTGG	chr5	3909136	+	4
TCTTCTGGTAACCCATGACCNRG	gCTTCTGGTAACCCtTtACaTAG	chr5	43590639	+	4
TCTTCTGGTAACCCATGACCNRG	TgcTCTGGTAACCCATGACgAAG	chr5	53871673	-	3
TCTTCTGGTAACCCATGACCNRG	TaTTCaGGcAcCCCATGACCTAG	chr5	119839500	-	4
TCTTCTGGTAACCCATGACCNRG	TCTTCTGtatACCCATcACCTAG	chr5	127708363	-	4
TCTTCTGGTAACCCATGACCNRG	TtTTaTGGTAACCCAgGAtCAAG	chr5	135924379	-	4
TCTTCTGGTAACCCATGACCNRG	TCTTgTtaTAACaCATGACCCAG	chr5	149164576	-	4
TCTTCTGGTAACCCATGACCNRG	TCTTCTGaTcACCCtTGcCCTGG	chr5	152523442	+	4
TCTTCTGGTAACCCATGACCNRG	TgTTCTGaTcAtCCATGACCAGG	chr16	15740064	+	4
TCTTCTGGTAACCCATGACCNRG	TtTTCTGGTAAtCCtTGtCCAAG	chr16	21548599	-	4
TCTTCTGGTAACCCATGACCNRG	TtTTCTGGTAAtCCtTGtCCAAG	chr16	29634554	-	4
TCTTCTGGTAACCCATGACCNRG	TCTTCTGGggACCCccGACCTGG	chr16	31713444	-	4
TCTTCTGGTAACCCATGACCNRG	TCTTCTGGTAAttCtTGtCCAAG	chr16	87903115	-	4
TCTTCTGGTAACCCATGACCNRG	TgTTCTGGTgcCCCATGcCCTGG	chr16	88367477	-	4
TCTTCTGGTAACCCATGACCNRG	TCTTCctGaAACCCAgGACCAAG	chr1	12259877	-	4
TCTTCTGGTAACCCATGACCNRG	TCTgCTGGTgACCCAcGAgCAGG	chr1	13817467	+	4
TCTTCTGGTAACCCATGACCNRG	cCTTCTGaTAACCCtTcACCTGG	chr1	26854760	-	4
TCTTCTGGTAACCCATGACCNRG	TCTTtTGGTAtCCCAgGgCCCAG	chr1	36906104	-	4
TCTTCTGGTAACCCATGACCNRG	TCTcCgGGgAACCCAgGACCAGG	chr1	41510534	-	4
TCTTCTGGTAACCCATGACCNRG	gCTcCTGGTAACaaATGACCTGG	chr1	57583174	-	4
TCTTCTGGTAACCCATGACCNRG	TtTTCTGaaAtCCCATGACCAGG	chr1	76191938	-	4
TCTTCTGGTAACCCATGACCNRG	TtTTCTGGTAgCCCATtACtGAG	chr1	82205742	-	4
TCTTCTGGTAACCCATGACCNRG	TtTTCTGtTAtCCCATGACaTGG	chr1	94150110	-	4
TCTTCTGGTAACCCATGACCNRG	aCTTCTtGTAtCaCATGACCTGG	chr1	102550782	-	4
TCTTCTGGTAACCCATGACCNRG	cCTTCTGGggACCCAgGACCAGG	chr1	116960174	+	4
TCTTCTGGTAACCCATGACCNRG	TgTTCTGccAtCCCATGACCTAG	chr1	165476794	-	4
TCTTCTGGTAACCCATGACCNRG	TtTTCTtGTAACtCATGACaAAG	chr1	175159937	-	4
TCTTCTGGTAACCCATGACCNRG	TCagCTGGTgtCCCATGACCTGG	chr1	185500343	+	4
TCTTCTGGTAACCCATGACCNRG	TCTTCTGGgAtCaCATGcCCAAG	chr1	208541385	-	4
TCTTCTGGTAACCCATGACCNRG	TCTTCTGGTAtCCCAaGcaCTGG	chr1	225662372	+	4
TCTTCTGGTAACCCATGACCNRG	TCaTCTGGTAtCCCATGACtGGG	chr1	228654824	-	3
TCTTCTGGTAACCCATGACCNRG	cCTTCTaGTAtCCCATtACCCAG	chr13	61602134	+	4
TCTTCTGGTAACCCATGACCNRG	TCaTCTaGTAtCCCATGACtGGG	chr13	69336029	+	4
TCTTCTGGTAACCCATGACCNRG	TaTTCTGGcAACCCATaACaTGG	chr13	71601825	-	4
TCTTCTGGTAACCCATGACCNRG	aCTTCTGGTAAatCATcACCCAG	chr13	97180336	-	4
TCTTCTGGTAACCCATGACCNRG	TCTTCTGGaAACCCtTagCCAAG	chr13	100432401	+	4
TCTTCTGGTAACCCATGACCNRG	TCTTCTGGaAAaCCATacCCAAG	chr2	19286534	+	4
TCTTCTGGTAACCCATGACCNRG	TCaTCTaGTAtCCCATGACtGGG	chr2	20103633	+	4
TCTTCTGGTAACCCATGACCNRG	TtTTCTGGccACCCAgGACCCAG	chr2	24844314	-	4
TCTTCTGGTAACCCATGACCNRG	TCTTCTGtTAAtCCATaAgCCAG	chr2	29697547	-	4
TCTTCTGGTAACCCATGACCNRG	TCTTaTaGcAACCCATGAaCTAG	chr2	118615585	-	4
TCTTCTGGTAACCCATGACCNRG	gCTTCTGGTtACaaATGACCCAG	chr2	121068232	-	4
TCTTCTGGTAACCCATGACCNRG	TCaTCTGGgAAgCaATGACCCAG	chr2	121797330	+	4
TCTTCTGGTAACCCATGACCNRG	TCTTgTtGaAACCCATtACCTGG	chr2	127984010	+	4
TCTTCTGGTAACCCATGACCNRG	TCcTCTGagAtCCCATGACCTGG	chr2	128559893	-	4
TCTTCTGGTAACCCATGACCNRG	TCTTCTGtTAAtaCgTGACCCAG	chr2	128915328	-	4
TCTTCTGGTAACCCATGACCNRG	TCaTCaGGTAACaCATGACCTGG	chr2	149541071	+	3
TCTTCTGGTAACCCATGACCNRG	cCTTCTGGgAACaCATGAtCAGG	chr2	154462507	+	4
TCTTCTGGTAACCCATGACCNRG	TgTTCTGaTcACCCAaGACCTGG	chr2	184622396	+	4
TCTTCTGGTAACCCATGACCNRG	cCTTCTaGcAAtCCATGACCCAG	chr2	211260300	-	4
TCTTCTGGTAACCCATGACCNRG	TgTTaTGGTAACCCATaAtCTGG	chr2	212921338	-	4
TCTTCTGGTAACCCATGACCNRG	TgacCTGGgAACCCATGACCTGG	chr2	233208265	-	4
TCTTCTGGTAACCCATGACCNRG	TCTTCTGGTgcCCCAgGAgCTGG	chr2	239186726	-	4
TCTTCTGGTAACCCATGACCNRG	TCTcCTGGTgcCCCcTGACCCGG	chr22	42128573	+	4
TCTTCTGGTAACCCATGACCNRG	TCTcCTGGTgcCCCcTGACCCGG	chr22	42142268	+	4
TCTTCTGGTAACCCATGACCNRG	TCacCTtGTAACCaATGACCCAG	chr19	10696813	-	4
TCTTCTGGTAACCCATGACCNRG	TCTcCgGGTAAtCCATGACaCAG	chr19	37801711	-	4
TCTTCTGGTAACCCATGACCNRG	TCTTaTGGTAACaCATtAtCCAG	chr19	38129189	+	4
TCTTCTGGTAACCCATGACCNRG	cCTcCTGGTcACCCATGACCCGG	chr19	54019119	-	3
TCTTCTGGTAACCCATGACCNRG	TCTTaTGtaAACCCATGACCTAG	chr19	57027236	-	3
TCTTCTGGTAACCCATGACCNRG	TCaTCTaGTtACCaATGACCTGG	chr21	15096516	+	4
TCTTCTGGTAACCCATGACCNRG	TCTTtTGGTtgCaCATGACCCAG	chr21	45907610	-	4
TCTTCTGGTAACCCATGACCNRG	gCTTCTGGaAgCCCATGAtCTGG	chr15	39536846	+	4
TCTTCTGGTAACCCATGACCNRG	TCTTCTGaTAgCCCAaGAgCCAG	chr15	50768674	-	4
TCTTCTGGTAACCCATGACCNRG	TCTTCTGagAACCCtaGACCAGG	chr15	52586576	+	4
TCTTCTGGTAACCCATGACCNRG	TCTTCTGGTtgCCCATGggCAGG	chr15	75629343	+	4
TCTTCTGGTAACCCATGACCNRG	aCTTCTGcTAcgCCATGACCTGG	chrY	19311537	+	4
TCTTCTGGTAACCCATGACCNRG	TCTTCTGGTcgCCgcTGACCAGG	chr17	1590804	+	4
TCTTCTGGTAACCCATGACCNRG	aCaTCTGGcAACCCATGACCCAG	chr17	12927635	+	3
TCTTCTGGTAACCCATGACCNRG	TCTTCTtcTtACCCATcACCAGG	chr17	15073034	-	4
TCTTCTGGTAACCCATGACCNRG	cCTTtTGGTAACCCcTGACaCAG	chr17	28478346	-	4
TCTTCTGGTAACCCATGACCNRG	TaTTaTGGaAACCCATGAtCTAG	chr17	42574548	-	4
TCTTCTGGTAACCCATGACCNRG	TgTTCTGGTtcCCCATtACCCGG	chr17	62753854	+	4
TCTTCTGGTAACCCATGACCNRG	TCaTCTGGTAgtCCATGcCCAGG	chr17	69542939	-	4
TCTTCTGGTAACCCATGACCNRG	TCTcCTGGaAAaCCATGgCCAGG	chr17	71704717	+	4
TCTTCTGGTAACCCATGACCNRG	TCTcCTGGTAACagATaACCAGG	chr10	21628202	+	4
TCTTCTGGTAACCCATGACCNRG	TCTTtaGGTAACCCATccCCTAG	chr10	34510765	+	4
TCTTCTGGTAACCCATGACCNRG	gCTTCTGGTtACagATGACCCAG	chr10	64310440	+	4
TCTTCTGGTAACCCATGACCNRG	TaTcCTGGcAcCCCATGACCTGG	chr10	109012637	+	4
TCTTCTGGTAACCCATGACCNRG	TCTcCaGGTAgCCCAaGACCTAG	chr10	113374633	+	4
TCTTCTGGTAACCCATGACCNRG	TCTTgTGGTAACCCtTaACaGGG	chr10	114269095	+	4
TCTTCTGGTAACCCATGACCNRG	atTTCTGaTgACCCATGACCCAG	chr10	117322273	+	4
TCTTCTGGTAACCCATGACCNRG	TtTTCTGcTAACCCATGAaCCAG	chr10	121299967	-	3
TCTTCTGGTAACCCATGACCNRG	TCTgCTaGTAAaaCATGACCCAG	chr10	124206972	+	4
TCTTCTGGTAACCCATGACCNRG	TCTTtcaGaAACCCATGACCCAG	chr6	4287670	+	4
TCTTCTGGTAACCCATGACCNRG	aCTTCTGGTAcCCCAgGAtCCAG	chr6	10568342	+	4
TCTTCTGGTAACCCATGACCNRG	TCTTCgaGTgACCCATGACtCAG	chr6	21937462	-	4
TCTTCTGGTAACCCATGACCNRG	TCTcCTGGaAAtCCATGgCCTGG	chr6	36958233	-	4
TCTTCTGGTAACCCATGACCNRG	TCcTCTGGTAAgCCcTGACaGGG	chr6	46468426	-	4
TCTTCTGGTAACCCATGACCNRG	TaTTtaGcTAACCCATGACCCAG	chr6	70045819	+	4
TCTTCTGGTAACCCATGACCNRG	TtagCTGGTAACaCATGACCTAG	chr6	79832115	+	4
TCTTCTGGTAACCCATGACCNRG	atTTCTaGTAACCCATcACCCAG	chr6	92077102	+	4
TCTTCTGGTAACCCATGACCNRG	TCTTCTGGTAACCCAacAaCAGG	chr6	95372215	+	3
TCTTCTGGTAACCCATGACCNRG	cCTTtTGGTAACtCATGtCCCAG	chr6	110406888	+	4
TCTTCTGGTAACCCATGACCNRG	TCTTCTGGcAACtCcTGACtCAG	chr6	134720501	+	4
TCTTCTGGTAACCCATGACCNRG	TtTaCTGGTAAaCCATGAaCTAG	chr6	139772828	+	4
TCTTCTGGTAACCCATGACCNRG	TCTTCTGaTAACCCtgGAgCCAG	chr6	157093341	+	4
TCTTCTGGTAACCCATGACCNRG	cCTTCTGGcAggCCATGACCCAG	chr14	23154216	-	4
TCTTCTGGTAACCCATGACCNRG	TaTTtTtGTAACCCATGACaAGG	chr14	58129851	+	4
TCTTCTGGTAACCCATGACCNRG	TCTTCTGGgAcCtCATcACCAAG	chr14	89188497	-	4
TCTTCTGGTAACCCATGACCNRG	TCTTCTGtTAcCCaATGtCCAGG	chr14	93472556	-	4
TCTTCTGGTAACCCATGACCNRG	TCTTCTGGgAtCCCAgGACaCAG	chr14	100624610	+	4
TCTTCTGGTAACCCATGACCNRG	TCTTCTGaatACCCtTGACCCAG	chr20	19335712	-	4
TCTTCTGGTAACCCATGACCNRG	TgTTCTtGTAgCCCATGACtAAG	chr20	24798103	+	4
TCTTCTGGTAACCCATGACCNRG	TCTTCaGGgAgCtCATGACCCAG	chr20	47868199	-	4
TCTTCTGGTAACCCATGACCNRG	cCTTCTGGgtACCCATaACCAAG	chr20	49344011	-	4
TCTTCTGGTAACCCATGACCNRG	TgTTCTGGTgACCCAgGgCCCAG	chr20	59000564	-	4
TCTTCTGGTAACCCATGACCNRG	TCTTCTtcTgACCCATGcCCTAG	chr9	21454191	-	4
TCTTCTGGTAACCCATGACCNRG	TCTTtTGGTcACCCAgaACCAGG	chr9	78175954	+	4
TCTTCTGGTAACCCATGACCNRG	TCTTCTGcTAACCttgGACCTAG	chr9	89857562	-	4
TCTTCTGGTAACCCATGACCNRG	TCTcCTGGgAACCaATGACaAGG	chr9	127857624	-	4
TCTTCTGGTAACCCATGACCNRG	TCTaCTGaTtACtCATGACCTGG	chrX	18573204	-	4
TCTTCTGGTAACCCATGACCNRG	TCTTCTGGTtcaCCATGACaAGG	chrX	46635076	+	4
TCTTCTGGTAACCCATGACCNRG	TCcTCTGGTAAaCaAaGACCAAG	chrX	122763872	+	4
TCTTCTGGTAACCCATGACCNRG	TCTTCTGcTAAaCCcTGACtGAG	chrX	154323561	-	4
TCTTCTGGTAACCCATGACCNRG	TCTTtTGGTcACCCAaGcCCTAG	chr18	4396663	-	4
TCTTCTGGTAACCCATGACCNRG	TCTTCaGGTcACtCATGtCCAGG	chr18	7626473	-	4
TCTTCTGGTAACCCATGACCNRG	TCTTCTGcTAACCtATGtaCCAG	chr18	27121502	-	4
TCTTCTGGTAACCCATGACCNRG	gCTTCTGGaAACCCcTGtCCTAG	chr18	38115630	+	4
TCTTCTGGTAACCCATGACCNRG	TCTTCTGaTtACCCcTGAgCAGG	chr18	45178085	-	4
TCTTCTGGTAACCCATGACCNRG	TCTTgTGGTAACCCAgGgCgGAG	chr18	54462156	-	4
TCTTCTGGTAACCCATGACCNRG	TCTTtTtGTgtCCCATGACCCAG	chr18	54923280	+	4
TCTTCTGGTAACCCATGACCNRG	TCTTCTGGTtACCtATaACCAGG	chr18	69716714	+	3
TCTTCTGGTAACCCATGACCNRG	TCTTCTaGTcACCCtTGACaTAG	chr18	78518701	-	4
TCTTCTGGTAACCCATGACCNRG	TCccaTGGTAACtCATGACCTGG	chr11	2669819	-	4
TCTTCTGGTAACCCATGACCNRG	TCTTCTGcTAgCCCAaGAaCAGG	chr11	6446886	-	4
TCTTCTGGTAACCCATGACCNRG	TCTTCTataAACCCATGcCCCAG	chr11	8794042	-	4
TCTTCTGGTAACCCATGACCNRG	TCTcCTGGTAAtCaATcACCCAG	chr11	19330278	-	4
TCTTCTGGTAACCCATGACCNRG	TCTTtTaGTAAaCaATGACCAAG	chr11	22932232	-	4
TCTTCTGGTAACCCATGACCNRG	TCTaCTGGcAAaCaATGACCCAG	chr11	27902642	+	4
TCTTCTGGTAACCCATGACCNRG	TaTTCTGGTAcCCCtTGAaCCAG	chr11	28088980	+	4
TCTTCTGGTAACCCATGACCNRG	TCacCTGGTAtCCCAaGACCCGG	chr11	29604626	-	4
TCTTCTGGTAACCCATGACCNRG	gCTTCTGGaAACCCATGAaaGGG	chr11	43972368	+	4
TCTTCTGGTAACCCATGACCNRG	TCTTCTGGTgACCCtgcACCAGG	chr11	58066721	+	4
TCTTCTGGTAACCCATGACCNRG	TgTTCaGGTAACtaATGACCTGG	chr11	84495522	-	4
TCTTCTGGTAACCCATGACCNRG	TCTTCcaGgAACCaATGACCTGG	chr11	109975671	+	4
