# Supplementary material for: Genome-Wide Analysis of Off-Target CRISPR/Cas9 Activity in Single-Cell-Derived Human Hematopoietic Stem and Progenitor Cell Clones
Source: Genes (Basel). 2020 Dec 13;11(12):1501. doi: 10.3390/genes11121501 (PMC7762975; doi:10.3390/genes11121501)
Supplement: Supplementary file 1 [file genes-11-01501-s001.zip › Table S4_Homologous AAVS1 sites.xlsx]

## Sheet: AAVS1_up to 4 mismatch_NRG PAM
Note: Homologous sites identified using Cas-OFFinder (Bae, S., Park, J. & Kim, J.S. Bioinformatics 64, 1473-1475 (2014))
AAVS1 RNP
sgRNA target site with NRG PAM	Homologous gDNA site	Chromosome	Position	Polarity	Mismatches
GTTAATGTGGCTCTGGTTCTNRG	aTTcATGTGGgTCTGtTTCTGGG	chr8	1724830	-	4
GTTAATGTGGCTCTGGTTCTNRG	GTTAATGgGGaTCTGGacCTTGG	chr8	21664564	-	4
GTTAATGTGGCTCTGGTTCTNRG	GgTAATtgGGCTgTGGTTCTTGG	chr8	25168427	+	4
GTTAATGTGGCTCTGGTTCTNRG	GTgAAaGTGGCTCTGGacCTGGG	chr8	26178903	+	4
GTTAATGTGGCTCTGGTTCTNRG	agTAATGTtGCTCTGGTTtTAAG	chr8	35757230	-	4
GTTAATGTGGCTCTGGTTCTNRG	aTTtATGTGGgTCTGtTTCTAGG	chr8	36738422	-	4
GTTAATGTGGCTCTGGTTCTNRG	GTTAgTGaGGCTCTGGgTCcTAG	chr8	48392094	+	4
GTTAATGTGGCTCTGGTTCTNRG	cTTAATGTGGCTCTGtaTtTTGG	chr8	56928458	+	4
GTTAATGTGGCTCTGGTTCTNRG	GTTttTGTGGCTCatGTTCTAAG	chr8	68479911	+	4
GTTAATGTGGCTCTGGTTCTNRG	aTTtATGTGGgTCTGtTTCTGAG	chr8	75582474	-	4
GTTAATGTGGCTCTGGTTCTNRG	aTTgATcTGGCTCTGGgTCTAAG	chr8	81909834	+	4
GTTAATGTGGCTCTGGTTCTNRG	GTTgATGTGaCTCTGtTcCTAGG	chr8	97245347	+	4
GTTAATGTGGCTCTGGTTCTNRG	GTTcATGTGGtTCTtGgTCTTAG	chr8	121200122	+	4
GTTAATGTGGCTCTGGTTCTNRG	GTTAcTGTGcCTCTGGgaCTAGG	chr8	125820079	+	4
GTTAATGTGGCTCTGGTTCTNRG	cTcAATGTGGaTtTGGTTCTCAG	chr8	135543448	-	4
GTTAATGTGGCTCTGGTTCTNRG	GTTcATGTGatTCTGGaTCTGGG	chr8	142613530	+	4
GTTAATGTGGCTCTGGTTCTNRG	GTTAAaGTGtCTaTGGcTCTGGG	chr12	3097003	+	4
GTTAATGTGGCTCTGGTTCTNRG	cTTAATGTGGCaCTGGgTCaGGG	chr12	4220846	+	4
GTTAATGTGGCTCTGGTTCTNRG	GggAATGTGGCTtTGGcTCTGAG	chr12	5180032	+	4
GTTAATGTGGCTCTGGTTCTNRG	GTTcATcTGGtTCTGcTTCTAGG	chr12	15139939	+	4
GTTAATGTGGCTCTGGTTCTNRG	GacAATGTGGCTCTGGTgCaAGG	chr12	22245006	-	4
GTTAATGTGGCTCTGGTTCTNRG	GTTAATcTGtCTCTtGTTaTAGG	chr12	23347636	-	4
GTTAATGTGGCTCTGGTTCTNRG	GaTAATGaGGtTtTGGTTCTGAG	chr12	24382814	+	4
GTTAATGTGGCTCTGGTTCTNRG	GTTcATGTGGCTCTaGTTagCGG	chr12	32776942	+	4
GTTAATGTGGCTCTGGTTCTNRG	aTTAgaGTGGCTCTGGTTtTAGG	chr12	39934260	-	4
GTTAATGTGGCTCTGGTTCTNRG	GTTAATtTGGCTtTtGTTaTAGG	chr12	50309891	-	4
GTTAATGTGGCTCTGGTTCTNRG	cTTtATGTGtCTtTGGTTCTAAG	chr12	51145975	-	4
GTTAATGTGGCTCTGGTTCTNRG	GTTAATtTGtCTtTGGTTaTAAG	chr12	63418885	-	4
GTTAATGTGGCTCTGGTTCTNRG	GTTAtaGTGGtTCTGGTTtTAAG	chr12	69922677	-	4
GTTAATGTGGCTCTGGTTCTNRG	GgTAtTtTGGCTtTGGTTCTGAG	chr12	73232490	-	4
GTTAATGTGGCTCTGGTTCTNRG	GTTAATcTtcCTCTaGTTCTGAG	chr12	75420769	-	4
GTTAATGTGGCTCTGGTTCTNRG	GcagATGTGGCTCTGGcTCTCAG	chr12	105853192	+	4
GTTAATGTGGCTCTGGTTCTNRG	GTTAtTGTGtCcCTGGaTCTCGG	chr12	113945456	+	4
GTTAATGTGGCTCTGGTTCTNRG	GTTAcTGaGtCTCTGtTTCTGAG	chr12	117820907	+	4
GTTAATGTGGCTCTGGTTCTNRG	GTTAATGataCTCTGcTTCTCAG	chr12	118830631	+	4
GTTAATGTGGCTCTGGTTCTNRG	GTTAATGTGGtggTGGTTCaGGG	chr3	2348493	-	4
GTTAATGTGGCTCTGGTTCTNRG	GTTAcTGTGGCTCaGGacCTTGG	chr3	8138853	+	4
GTTAATGTGGCTCTGGTTCTNRG	aTTtATGTGGgTCTGtTTCTGGG	chr3	9516392	+	4
GTTAATGTGGCTCTGGTTCTNRG	cTTAATGgGGtTCTGcTTCTGGG	chr3	13253872	-	4
GTTAATGTGGCTCTGGTTCTNRG	GTTtATGgaGCTCgGGTTCTTGG	chr3	13329398	-	4
GTTAATGTGGCTCTGGTTCTNRG	GTgAgTGTGGtTCTGGaTCTGAG	chr3	13411334	+	4
GTTAATGTGGCTCTGGTTCTNRG	GTTtATcTtGCTCTGGaTCTAAG	chr3	35223262	-	4
GTTAATGTGGCTCTGGTTCTNRG	aTTtATGTGGgTCTGtTTCTGGG	chr3	37868714	+	4
GTTAATGTGGCTCTGGTTCTNRG	GagAAgGTaGCTCTGGTTCTCAG	chr3	38694610	+	4
GTTAATGTGGCTCTGGTTCTNRG	aTgtATGTGGCTCTGtTTCTCAG	chr3	39320315	+	4
GTTAATGTGGCTCTGGTTCTNRG	aTTtATGTGGgTCTGtTTCTGGG	chr3	41295127	-	4
GTTAATGTGGCTCTGGTTCTNRG	cTaAAaGTGGCTCTGGTaCTCAG	chr3	44752659	+	4
GTTAATGTGGCTCTGGTTCTNRG	GTTAtTtTGGCTaTGGTcCTCAG	chr3	45942981	+	4
GTTAATGTGGCTCTGGTTCTNRG	tcTttTGTGGCTCTGGTTCTAGG	chr3	50933958	+	4
GTTAATGTGGCTCTGGTTCTNRG	GTaAATaTGGCTCTGcTaCTAAG	chr3	57791491	+	4
GTTAATGTGGCTCTGGTTCTNRG	aTTtATGTGGgTCTGtTTCTGGG	chr3	76090778	-	4
GTTAATGTGGCTCTGGTTCTNRG	GTgAATtaGGtTCTGGTTCTGAG	chr3	93995211	+	4
GTTAATGTGGCTCTGGTTCTNRG	GTTAATGTGaaTCTGtgTCTGAG	chr3	102508553	+	4
GTTAATGTGGCTCTGGTTCTNRG	GTaAATcTGcCTCTGGTTCcCAG	chr3	115891123	-	4
GTTAATGTGGCTCTGGTTCTNRG	tTTAAgGTGGCTCTGGgTgTTAG	chr3	122731264	-	4
GTTAATGTGGCTCTGGTTCTNRG	agaAATGTGGCTCTtGTTCTGAG	chr3	123313685	-	4
GTTAATGTGGCTCTGGTTCTNRG	aTaAATGTGGgTCTGtTTCTAGG	chr3	132694133	-	4
GTTAATGTGGCTCTGGTTCTNRG	GTTgtaGTGGCTCTGGTTCcAGG	chr3	145288334	+	4
GTTAATGTGGCTCTGGTTCTNRG	aTTtATGTGGgTCTGtTTCTGGG	chr3	154884393	-	4
GTTAATGTGGCTCTGGTTCTNRG	GTgAAaGTGGCTCTGGaaCTGGG	chr3	166737970	+	4
GTTAATGTGGCTCTGGTTCTNRG	GTTAATGTGtCTtTtGTTaTAGG	chr3	175741788	-	4
GTTAATGTGGCTCTGGTTCTNRG	GaTAtTGTGGgTtTGGTTCTAGG	chr3	183318662	+	4
GTTAATGTGGCTCTGGTTCTNRG	GTTtcTGgGGCTCTGGTTgTTAG	chr3	184144784	+	4
GTTAATGTGGCTCTGGTTCTNRG	GTacATcTGGCTCcGGTTCTGAG	chr3	198081336	+	4
GTTAATGTGGCTCTGGTTCTNRG	aTTtATGTGGgTCTGtTTCTGAG	chr7	5163290	-	4
GTTAATGTGGCTCTGGTTCTNRG	aTTtATGTGGgTCTGtTTCTGAG	chr7	5805405	+	4
GTTAATGTGGCTCTGGTTCTNRG	GTTAATGTGtCTtTtGTTaTAGG	chr7	10191223	+	4
GTTAATGTGGCTCTGGTTCTNRG	GgaAATGTGGgTCTGcTTCTTGG	chr7	21737897	+	4
GTTAATGTGGCTCTGGTTCTNRG	GgTAATGTGGCTggGGTTgTTGG	chr7	27439773	+	4
GTTAATGTGGCTCTGGTTCTNRG	GTTAcTGatGCcCTGGTTCTTGG	chr7	32032754	-	4
GTTAATGTGGCTCTGGTTCTNRG	GTTAATGaaGgTCTGGTTCTGGG	chr7	32174130	+	3
GTTAATGTGGCTCTGGTTCTNRG	GTTAATGTGaCTCaGcTTCTGAG	chr7	36812008	-	3
GTTAATGTGGCTCTGGTTCTNRG	GaaAATGTGGCTgTGaTTCTTGG	chr7	37464128	-	4
GTTAATGTGGCTCTGGTTCTNRG	tcTAATGTtGCTCTGtTTCTTAG	chr7	48278589	-	4
GTTAATGTGGCTCTGGTTCTNRG	ccTtATGTGGCTCTGtTTCTGGG	chr7	49439759	-	4
GTTAATGTGGCTCTGGTTCTNRG	cTTcATGTGGCTCaGaTTCTCAG	chr7	50857167	+	4
GTTAATGTGGCTCTGGTTCTNRG	GTTAATGTGaCcCTccTTCTTAG	chr7	56616381	-	4
GTTAATGTGGCTCTGGTTCTNRG	GaTtAgGTGGCTCTGcTTCTGAG	chr7	64754894	-	4
GTTAATGTGGCTCTGGTTCTNRG	aTTAcTGTGGCTaTGtTTCTAAG	chr7	80838485	-	4
GTTAATGTGGCTCTGGTTCTNRG	GTTgATaTGGCTCTGGgTCcAGG	chr7	106804473	+	4
GTTAATGTGGCTCTGGTTCTNRG	tTTAATtTGcCTCTGGgTCTAGG	chr7	114806375	-	4
GTTAATGTGGCTCTGGTTCTNRG	GTcAATGTccCTCTGcTTCTCAG	chr7	121305175	-	4
GTTAATGTGGCTCTGGTTCTNRG	tTcAAgGTGGCTCTGGTTtTAAG	chr7	159271164	+	4
GTTAATGTGGCTCTGGTTCTNRG	GTTgATGTGcCTCctGTTCTTGG	chr4	2198533	+	4
GTTAATGTGGCTCTGGTTCTNRG	tTTAcTGTGGCcCTGGTTCTTGG	chr4	8748943	-	3
GTTAATGTGGCTCTGGTTCTNRG	GTTAAcGTGGCTgatGTTCTTGG	chr4	9932991	-	4
GTTAATGTGGCTCTGGTTCTNRG	GTTtATGTGGaTgTGtTTCTTGG	chr4	20566943	-	4
GTTAATGTGGCTCTGGTTCTNRG	GTTtATGTGGaTCTatTTCTAGG	chr4	26595767	+	4
GTTAATGTGGCTCTGGTTCTNRG	GTTAATGTGtCTCTttTTaTTGG	chr4	54668608	+	4
GTTAATGTGGCTCTGGTTCTNRG	GTTtATGTGGgTCTatTTCTGAG	chr4	62367549	-	4
GTTAATGTGGCTCTGGTTCTNRG	tTTtATGTtGCTCTGtTTCTAAG	chr4	81697722	-	4
GTTAATGTGGCTCTGGTTCTNRG	GTcAATGTGGCTtTGGgTtTGAG	chr4	83377902	+	4
GTTAATGTGGCTCTGGTTCTNRG	GgTAcTtTGGCTtTGGTTCTGAG	chr4	110572436	-	4
GTTAATGTGGCTCTGGTTCTNRG	GaTAATGTGGaTtTGGTcCTAGG	chr4	121943857	-	4
GTTAATGTGGCTCTGGTTCTNRG	GTTAATGctGCTtTaGTTCTAGG	chr4	127624184	+	4
GTTAATGTGGCTCTGGTTCTNRG	GTTAATtTGtCTCTGaTaCTTGG	chr4	141403804	+	4
GTTAATGTGGCTCTGGTTCTNRG	GTaAATcTGaCTCTGGTTtTCAG	chr4	146381186	+	4
GTTAATGTGGCTCTGGTTCTNRG	GgTAATGTGGCTtTatTTCTGGG	chr4	150144389	+	4
GTTAATGTGGCTCTGGTTCTNRG	cTTgATGTGGCTCTGGcTaTGAG	chr4	150411630	+	4
GTTAATGTGGCTCTGGTTCTNRG	aTTAATGTGGgTCTGtTTCTGGG	chr4	152829031	+	3
GTTAATGTGGCTCTGGTTCTNRG	cTTAActTGGCTtTGGTTCTTGG	chr4	152883062	-	4
GTTAATGTGGCTCTGGTTCTNRG	GTTAATcTGGCTtTtGTTaTAGG	chr4	165117399	+	4
GTTAATGTGGCTCTGGTTCTNRG	cTTAATGTGtCaCTGGTgCTTAG	chr4	173825238	+	4
GTTAATGTGGCTCTGGTTCTNRG	GaTAATGTGtCTCTGcTTgTAGG	chr4	176579311	+	4
GTTAATGTGGCTCTGGTTCTNRG	GggAAgGgGGCTCTGGTTCTAGG	chr5	1888982	+	4
GTTAATGTGGCTCTGGTTCTNRG	GTTAATGTGtgTgTGtTTCTTAG	chr5	23435891	+	4
GTTAATGTGGCTCTGGTTCTNRG	GTTcATGTaGaTCTGGcTCTGGG	chr5	39259414	+	4
GTTAATGTGGCTCTGGTTCTNRG	GaTAATtTtGCTtTGGTTCTCAG	chr5	51187152	-	4
GTTAATGTGGCTCTGGTTCTNRG	GTTgAgGTGctTCTGGTTCTTGG	chr5	54020628	-	4
GTTAATGTGGCTCTGGTTCTNRG	aTTAATcTGGCTCaGGTTCaAAG	chr5	61142348	+	4
GTTAATGTGGCTCTGGTTCTNRG	GTTAAaGTGcCTgTGGTTCTAAG	chr5	70104320	-	3
GTTAATGTGGCTCTGGTTCTNRG	GTTAAaGTGcCTgTGGTTCTAAG	chr5	70979772	-	3
GTTAATGTGGCTCTGGTTCTNRG	GTTAAaGTGcCTgTGGTTCTAAG	chr5	71104647	-	3
GTTAATGTGGCTCTGGTTCTNRG	GTaAATGaGGCTCTcGTaCTAAG	chr5	81000571	+	4
GTTAATGTGGCTCTGGTTCTNRG	aTTtATGTGGgTCTGtTTCTGGG	chr5	81683311	-	4
GTTAATGTGGCTCTGGTTCTNRG	aTTAATGTatCTCTGaTTCTAAG	chr5	101294657	+	4
GTTAATGTGGCTCTGGTTCTNRG	aTTtATGTGGgTCTGtTTCTGGG	chr5	120889245	+	4
GTTAATGTGGCTCTGGTTCTNRG	GTcAATGaGGCcCTtGTTCTTAG	chr5	121026327	-	4
GTTAATGTGGCTCTGGTTCTNRG	GgaAcTGTGGgTCTGGTTCTTGG	chr5	142308727	-	4
GTTAATGTGGCTCTGGTTCTNRG	GTTAATGgGaCTCTtcTTCTGGG	chr5	145687179	+	4
GTTAATGTGGCTCTGGTTCTNRG	GaTcATtTGGCTtTGGTTCTCGG	chr5	149122562	-	4
GTTAATGTGGCTCTGGTTCTNRG	cTTAATGTGaCTCgGGTTgTAAG	chr5	159580496	-	4
GTTAATGTGGCTCTGGTTCTNRG	GTTAATtcGGCTCTGtTcCTGAG	chr5	164660027	+	4
GTTAATGTGGCTCTGGTTCTNRG	GgTAcTtTGGCTtTGGTTCTGAG	chr5	165389324	-	4
GTTAATGTGGCTCTGGTTCTNRG	GcTgATGTGGCTCaGGTTCTGAG	chr5	174611579	-	3
GTTAATGTGGCTCTGGTTCTNRG	GcTgtgGTGGCTCTGGTTCTCAG	chr5	180754881	-	4
GTTAATGTGGCTCTGGTTCTNRG	GTTAATGTGcaTCTtGTTaTTGG	chr16	2262071	+	4
GTTAATGTGGCTCTGGTTCTNRG	GTTAATGTGtCTCaGaTTCaTGG	chr16	4961772	+	4
GTTAATGTGGCTCTGGTTCTNRG	GTTAATcTGGCTCTtcTTaTAGG	chr16	19982581	-	4
GTTAATGTGGCTCTGGTTCTNRG	GTaAATGTtGCTgTtGTTCTAAG	chr16	24554859	+	4
GTTAATGTGGCTCTGGTTCTNRG	GTTAATGTGcaTaTGGcTCTTAG	chr16	30895510	+	4
GTTAATGTGGCTCTGGTTCTNRG	tTTAATGTGGCTCTGtTTgaAAG	chr16	51760472	+	4
GTTAATGTGGCTCTGGTTCTNRG	GTTAATGTaGaTCTGcTTCcCAG	chr16	60343128	-	4
GTTAATGTGGCTCTGGTTCTNRG	aTTtATGTGGCTCTatTTCTGGG	chr16	60997812	+	4
GTTAATGTGGCTCTGGTTCTNRG	GTTAATGTGaCcCTGtTaCTAGG	chr16	64812973	+	4
GTTAATGTGGCTCTGGTTCTNRG	GaTAcTGTGtCTCTGGgTCTCAG	chr16	71267714	-	4
GTTAATGTGGCTCTGGTTCTNRG	GTTcATGTGaCTCTGtTTCTTGG	chr16	80396847	-	3
GTTAATGTGGCTCTGGTTCTNRG	GgTAAgGTGGCTtTGGcTCTGAG	chr16	85094507	-	4
GTTAATGTGGCTCTGGTTCTNRG	GTTccTGTGGCTgTGcTTCTCAG	chr16	89391297	-	4
GTTAATGTGGCTCTGGTTCTNRG	GTTggTGTGGtTCTGGcTCTGGG	chr1	21938556	-	4
GTTAATGTGGCTCTGGTTCTNRG	cTTAAaGTGGCTCTGGccCTGAG	chr1	21953314	-	4
GTTAATGTGGCTCTGGTTCTNRG	GTTAcTGTGGtaCTGGgTCTGAG	chr1	33190079	+	4
GTTAATGTGGCTCTGGTTCTNRG	GTTAATagGGgTCTaGTTCTGGG	chr1	33825064	-	4
GTTAATGTGGCTCTGGTTCTNRG	GaTAtTGTGGCTgTaGTTCTGGG	chr1	42892389	+	4
GTTAATGTGGCTCTGGTTCTNRG	cTTcATcTGGCTCTGGTTtTTGG	chr1	54627368	+	4
GTTAATGTGGCTCTGGTTCTNRG	GTTccTGaGGCTCTGGTTCaGGG	chr1	58405948	-	4
GTTAATGTGGCTCTGGTTCTNRG	GTTAATGTGagTCaGGTcCTGAG	chr1	64363337	-	4
GTTAATGTGGCTCTGGTTCTNRG	GTgAtTtTGGCTgTGGTTCTGGG	chr1	67230022	-	4
GTTAATGTGGCTCTGGTTCTNRG	GcTAcTcTaGCTCTGGTTCTCAG	chr1	70707126	-	4
GTTAATGTGGCTCTGGTTCTNRG	GTTAtaGTGGCTtTGGTTCTGGG	chr1	84948381	-	3
GTTAATGTGGCTCTGGTTCTNRG	GTTtgTGTGGaTCTtGTTCTCAG	chr1	96105420	-	4
GTTAATGTGGCTCTGGTTCTNRG	GTTtATGTGGgTCTatTTCTGGG	chr1	101213904	-	4
GTTAATGTGGCTCTGGTTCTNRG	cTTAATGTGGCTCTGGTTaTAAG	chr1	109216213	-	2
GTTAATGTGGCTCTGGTTCTNRG	GTaAATGTGGCTCTatgTCTAGG	chr1	115174097	-	4
GTTAATGTGGCTCTGGTTCTNRG	GTTAgTGTGGgTCTatTTCTGGG	chr1	115421546	+	4
GTTAATGTGGCTCTGGTTCTNRG	GaTAATGTaGCcCTGGcTCTCAG	chr1	116346686	-	4
GTTAATGTGGCTCTGGTTCTNRG	GTTAATGTGtCTtTtGTTaTAGG	chr1	143398032	+	4
GTTAATGTGGCTCTGGTTCTNRG	GTTAATGTGtCTtTtGTTaTAGG	chr1	144223631	+	4
GTTAATGTGGCTCTGGTTCTNRG	GTTAATGTGtCTtTtGTTaTAGG	chr1	144742721	-	4
GTTAATGTGGCTCTGGTTCTNRG	GaTAgTGTGGtTgTGGTTCTGAG	chr1	157804558	-	4
GTTAATGTGGCTCTGGTTCTNRG	cTTAATGTGGtTCTGGTaaTTGG	chr1	161519049	-	4
GTTAATGTGGCTCTGGTTCTNRG	cTTAATGTGGtTCTGGTaaTTGG	chr1	161600700	-	4
GTTAATGTGGCTCTGGTTCTNRG	GTTAATGTGaCTCTGcaTtTGAG	chr1	167050947	+	4
GTTAATGTGGCTCTGGTTCTNRG	GTTtATGTGGgTCTGtTTCTGGG	chr1	167960176	+	3
GTTAATGTGGCTCTGGTTCTNRG	GTTAAgGTGtCTCTtGTTaTAGG	chr1	186781011	+	4
GTTAATGTGGCTCTGGTTCTNRG	GTTAtTGTGGagCTGGTTaTTAG	chr1	202951893	-	4
GTTAATGTGGCTCTGGTTCTNRG	GTatATGTGGCTCTGtTTCTGGG	chr1	203388054	+	3
GTTAATGTGGCTCTGGTTCTNRG	GcacATGTGGCTCTGcTTCTTGG	chr1	203625475	+	4
GTTAATGTGGCTCTGGTTCTNRG	cTTcATGTGtCTCTGGgTCTAAG	chr1	205054617	-	4
GTTAATGTGGCTCTGGTTCTNRG	tTTAtTGTGGtTCTGGTgCTCAG	chr1	205338445	-	4
GTTAATGTGGCTCTGGTTCTNRG	GTgAATGTGttTCTGcTTCTTGG	chr1	206014108	+	4
GTTAATGTGGCTCTGGTTCTNRG	GTTAATGTGcCTtTtGTTaTAGG	chr1	210357927	+	4
GTTAATGTGGCTCTGGTTCTNRG	tTgAATGcGGCTCTGGTTgTAAG	chr1	214847630	+	4
GTTAATGTGGCTCTGGTTCTNRG	GcTtgTGTGGCTCTGtTTCTGGG	chr1	226397841	-	4
GTTAATGTGGCTCTGGTTCTNRG	GTgAAcGTGGCTCTGGaTgTGAG	chr1	232481224	+	4
GTTAATGTGGCTCTGGTTCTNRG	aTTtATGTGGgTCTGGTgCTGGG	chr1	241804477	-	4
GTTAATGTGGCTCTGGTTCTNRG	GTTAATcTGtCTCTtGTTaTAGG	chr13	35917248	+	4
GTTAATGTGGCTCTGGTTCTNRG	GTTAATGTtaCTCTttTTCTGGG	chr13	52173254	-	4
GTTAATGTGGCTCTGGTTCTNRG	GTTtATGTGGaTCTatTTCTGGG	chr13	56985053	+	4
GTTAATGTGGCTCTGGTTCTNRG	tTTAATtTGGCTaTGGTTCcTAG	chr13	58947811	-	4
GTTAATGTGGCTCTGGTTCTNRG	tTcAATGTGGCTgaGGTTCTTAG	chr13	78754228	+	4
GTTAATGTGGCTCTGGTTCTNRG	GcTAATGTGGgTCTatTTCTTGG	chr13	83753679	-	4
GTTAATGTGGCTCTGGTTCTNRG	GTTtATGTGGgTCTatTTCTGGG	chr13	91548779	-	4
GTTAATGTGGCTCTGGTTCTNRG	GaTAATGTtGCTCTtcTTCTTAG	chr13	92849215	+	4
GTTAATGTGGCTCTGGTTCTNRG	GTTtcTGTGGCTCaGGaTCTAAG	chr13	100566190	-	4
GTTAATGTGGCTCTGGTTCTNRG	GTTAATcTGGCTCTGGTcCTCAG	chr13	110216618	-	2
GTTAATGTGGCTCTGGTTCTNRG	GTgAATGTGGCTCTGGgTCTCAG	chr13	111188281	-	2
GTTAATGTGGCTCTGGTTCTNRG	tgaAATGTGGCTCTGtTTCTGGG	chr2	2874768	-	4
GTTAATGTGGCTCTGGTTCTNRG	aTTtATGTGGtTCTGtTTCTCAG	chr2	4167203	+	4
GTTAATGTGGCTCTGGTTCTNRG	GaaAATGTGGCTtaGGTTCTCAG	chr2	7708377	-	4
GTTAATGTGGCTCTGGTTCTNRG	cTgcATGTGGCTCTGGgTCTGAG	chr2	9786829	+	4
GTTAATGTGGCTCTGGTTCTNRG	GTTAcTGTtGCTCTGcaTCTCGG	chr2	13610185	-	4
GTTAATGTGGCTCTGGTTCTNRG	GTTAcTcTGGCTtTGtTTCTAAG	chr2	23186788	+	4
GTTAATGTGGCTCTGGTTCTNRG	GTcAATGTGttTCTGGTgCTTAG	chr2	35257443	+	4
GTTAATGTGGCTCTGGTTCTNRG	GTTcAaGTtGCTCTGcTTCTGGG	chr2	40686310	+	4
GTTAATGTGGCTCTGGTTCTNRG	acTgATGTGGCTCTtGTTCTTGG	chr2	44002919	+	4
GTTAATGTGGCTCTGGTTCTNRG	caTAATGgGGCTCTGGaTCTGAG	chr2	57516064	-	4
GTTAATGTGGCTCTGGTTCTNRG	GTTAcTGTGGCTaTtGTTgTTAG	chr2	63347066	-	4
GTTAATGTGGCTCTGGTTCTNRG	GTTAgTGTGGCTgTGGTTtgAAG	chr2	65842849	+	4
GTTAATGTGGCTCTGGTTCTNRG	GTTAgTtTGtCTgTGGTTCTCAG	chr2	67129996	+	4
GTTAATGTGGCTCTGGTTCTNRG	GTTAAaGTGaCTCTtGTTCgGAG	chr2	77832881	-	4
GTTAATGTGGCTCTGGTTCTNRG	aTTAATGTGGgTCTGtTTCgGGG	chr2	82574994	+	4
GTTAATGTGGCTCTGGTTCTNRG	cTTAATGTGGCTtTacTTCTTAG	chr2	99170169	-	4
GTTAATGTGGCTCTGGTTCTNRG	GTTttTGTGtCaCTGGTTCTTGG	chr2	104694684	+	4
GTTAATGTGGCTCTGGTTCTNRG	GTTgAgGTGGCTgTGtTTCTGAG	chr2	105134991	+	4
GTTAATGTGGCTCTGGTTCTNRG	GTTtgTGTGGgTCTGtTTCTGGG	chr2	109038116	-	4
GTTAATGTGGCTCTGGTTCTNRG	GTTgtgGTGGCTCTGGTgCTCGG	chr2	109526027	-	4
GTTAATGTGGCTCTGGTTCTNRG	GaaAATGaGGCTtTGGTTCTTAG	chr2	111904744	+	4
GTTAATGTGGCTCTGGTTCTNRG	GaTAAaGTGGCTgTGGTTaTAAG	chr2	112210998	+	4
GTTAATGTGGCTCTGGTTCTNRG	tTTAtTtTGGCTCTGGTTaTAGG	chr2	121969371	-	4
GTTAATGTGGCTCTGGTTCTNRG	GaTAATGTGGgTtTGGTTCaGGG	chr2	126034626	-	4
GTTAATGTGGCTCTGGTTCTNRG	GTTAATGTGatTtTtGTTCTCAG	chr2	143360000	+	4
GTTAATGTGGCTCTGGTTCTNRG	GTgAATaTGGCTgTGGTTtTCAG	chr2	143468416	+	4
GTTAATGTGGCTCTGGTTCTNRG	GTTtATGTGGtTCTGtTTtTAGG	chr2	147970510	-	4
GTTAATGTGGCTCTGGTTCTNRG	GTgAcTGTGGCTCaGtTTCTTAG	chr2	148641011	-	4
GTTAATGTGGCTCTGGTTCTNRG	aTTAATcTGGCTaTGGTTtTTAG	chr2	154254413	+	4
GTTAATGTGGCTCTGGTTCTNRG	GTTAATGTtGCTCTGcTgCaCAG	chr2	165286234	-	4
GTTAATGTGGCTCTGGTTCTNRG	GTTtcTGTGGCTtTtGTTCTGGG	chr2	166974136	+	4
GTTAATGTGGCTCTGGTTCTNRG	GTTtAgGTGGCTCTGtcTCTAGG	chr2	169797164	+	4
GTTAATGTGGCTCTGGTTCTNRG	GTTtATcTGtCTCTtGTTCTAGG	chr2	170497728	+	4
GTTAATGTGGCTCTGGTTCTNRG	GTaAgTGTGGgTCTGtTTCTGGG	chr2	175128078	-	4
GTTAATGTGGCTCTGGTTCTNRG	GgTAAaGTGGCTtTGGcTCTAAG	chr2	175261822	+	4
GTTAATGTGGCTCTGGTTCTNRG	GTTAATGaGcaTCTGaTTCTGGG	chr2	176469743	+	4
GTTAATGTGGCTCTGGTTCTNRG	GTTAATGTGGCTCTttTTtaAAG	chr2	184623725	-	4
GTTAATGTGGCTCTGGTTCTNRG	GTTAgTcTGGCTCTGGcTCTGAG	chr2	195650370	+	3
GTTAATGTGGCTCTGGTTCTNRG	GTTcATGTtGCTtTGGTTtTTGG	chr2	210327826	+	4
GTTAATGTGGCTCTGGTTCTNRG	cTTAATaTGtCTgTGGTTCTCAG	chr2	215708018	-	4
GTTAATGTGGCTCTGGTTCTNRG	GcgAATGTGGCTCgcGTTCTAGG	chr2	216412616	+	4
GTTAATGTGGCTCTGGTTCTNRG	GTaAgTGTGGCTCTatTTCTAGG	chr2	218189175	-	4
GTTAATGTGGCTCTGGTTCTNRG	GagAATGTGaCTCTGcTTCTGGG	chr2	233999449	+	4
GTTAATGTGGCTCTGGTTCTNRG	GTTgAaGTGGtTCTGGcTCTAAG	chr22	46931407	+	4
GTTAATGTGGCTCTGGTTCTNRG	GTTAATGTGGgTgaGGTTCcTGG	chr22	49584174	+	4
GTTAATGTGGCTCTGGTTCTNRG	GTTgATGcGGCcCTGGTaCTGGG	chr19	14157442	+	4
GTTAATGTGGCTCTGGTTCTNRG	GTTtcTGTGtCTCTGGTTCTGAG	chr19	28374223	+	3
GTTAATGTGGCTCTGGTTCTNRG	aTTtATGTaGCTCTGtTTCTGAG	chr19	30032080	+	4
GTTAATGTGGCTCTGGTTCTNRG	GTTtgTGTGaCTCTGGTTCaAAG	chr19	42852988	+	4
GTTAATGTGGCTCTGGTTCTNRG	GTcAgTGgGGCTaTGGTTCTAGG	chr19	45233466	+	4
GTTAATGTGGCTCTGGTTCTNRG	GaTAAaGgGGCTCTGGTgCTGGG	chr21	38939321	+	4
GTTAATGTGGCTCTGGTTCTNRG	aTTAATGTGctTCTGGTTgTGGG	chr15	34901292	-	4
GTTAATGTGGCTCTGGTTCTNRG	GTTAATGTGGCagTGGcTCaGGG	chr15	41560475	+	4
GTTAATGTGGCTCTGGTTCTNRG	GccAgTGTGGCTCTGGTTaTCAG	chr15	42726232	+	4
GTTAATGTGGCTCTGGTTCTNRG	GTTAATGTGtCTCatGgTCTGGG	chr15	53387299	-	4
GTTAATGTGGCTCTGGTTCTNRG	GTgAATGTGGtTCTGGTTggAGG	chr15	64247617	-	4
GTTAATGTGGCTCTGGTTCTNRG	GcTAATGTctCTgTGGTTCTAAG	chr15	66281205	+	4
GTTAATGTGGCTCTGGTTCTNRG	aTTtATGTGGgTCTGtTTCTGAG	chr15	76818125	-	4
GTTAATGTGGCTCTGGTTCTNRG	aTTtATGTGGgTCTGtTTCTAAG	chr15	96987522	+	4
GTTAATGTGGCTCTGGTTCTNRG	GTTAgTGTGGgTCTGtTTCTGGG	chr15	100375490	+	3
GTTAATGTGGCTCTGGTTCTNRG	GgTAATGTGaCTCTtGTTaTTAG	chrY	7862162	-	4
GTTAATGTGGCTCTGGTTCTNRG	GaTAATGTGGCTCTccTaCTTGG	chrY	8040625	+	4
GTTAATGTGGCTCTGGTTCTNRG	GTTAATGTGaCTCTccTTCcTAG	chrY	8066993	+	4
GTTAATGTGGCTCTGGTTCTNRG	GTTAATGTtaCTCcGtTTCTTAG	chrY	7974416	-	4
GTTAATGTGGCTCTGGTTCTNRG	GTgAATGTGGCTtTGGaaCTGGG	chrY	9601113	-	4
GTTAATGTGGCTCTGGTTCTNRG	GTTcATGTGGgaCTGtTTCTGGG	chrY	13411949	+	4
GTTAATGTGGCTCTGGTTCTNRG	GTTAAgGTGGCcCTGGggCTGAG	chrY	19465921	-	4
GTTAATGTGGCTCTGGTTCTNRG	tTTcATGTGGCTCTGcTgCTTGG	chrY	22822262	+	4
GTTAATGTGGCTCTGGTTCTNRG	GTTAATGTGGCcCTctTTCcTAG	chrY	22994457	+	4
GTTAATGTGGCTCTGGTTCTNRG	GTTAATGTGGCcCTctTTCcTAG	chrY	23037918	+	4
GTTAATGTGGCTCTGGTTCTNRG	tTTcATGTGGCTCTGcTgCTTGG	chrY	24456010	+	4
GTTAATGTGGCTCTGGTTCTNRG	GTTAATGTGGCcCTctTTCcTAG	chrY	24628198	+	4
GTTAATGTGGCTCTGGTTCTNRG	GTTAATGTGGCcCTctTTCcTAG	chrY	24671662	+	4
GTTAATGTGGCTCTGGTTCTNRG	GTTAATGTGGCcCTctTTCcTAG	chrY	24998418	-	4
GTTAATGTGGCTCTGGTTCTNRG	GTTAATGTGGCcCTctTTCcTAG	chrY	25041886	-	4
GTTAATGTGGCTCTGGTTCTNRG	tTTcATGTGGCTCTGcTgCTTGG	chrY	25214074	-	4
GTTAATGTGGCTCTGGTTCTNRG	aTTtAaGTGGtTCTGGTTCTGGG	chr17	1659601	-	4
GTTAATGTGGCTCTGGTTCTNRG	GTggAgGTGGCTCTGGTTCaTGG	chr17	10786080	+	4
GTTAATGTGGCTCTGGTTCTNRG	tTTAATGTGGCTCTtcTTCaTGG	chr17	12780115	+	4
GTTAATGTGGCTCTGGTTCTNRG	GTggATGgGGCTCTGGTTtTAGG	chr17	15590004	-	4
GTTAATGTGGCTCTGGTTCTNRG	GTgAATGTGttTCTGGgTCTCAG	chr17	17723301	-	4
GTTAATGTGGCTCTGGTTCTNRG	GTTAgTGTGGCaCTGGTaCcTAG	chr17	30928766	+	4
GTTAATGTGGCTCTGGTTCTNRG	GcTAATGctGCTCaGGTTCTAGG	chr17	34711727	+	4
GTTAATGTGGCTCTGGTTCTNRG	GcTAATGaGGCTCTGcaTCTGGG	chr17	41421506	+	4
GTTAATGTGGCTCTGGTTCTNRG	GTTgATGaGGCTCTGcaTCTGGG	chr17	41407534	+	4
GTTAATGTGGCTCTGGTTCTNRG	cTTAcTGTGGCTCctGTTCTTAG	chr17	48465310	+	4
GTTAATGTGGCTCTGGTTCTNRG	GTTtATGTGGgTCTttTTCTAGG	chr17	49532277	+	4
GTTAATGTGGCTCTGGTTCTNRG	aTgAATaTGGCaCTGGTTCTAGG	chr17	51503734	+	4
GTTAATGTGGCTCTGGTTCTNRG	GTTAAgGTGGagaTGGTTCTGAG	chr17	57489647	-	4
GTTAATGTGGCTCTGGTTCTNRG	aTTcATtTGcCTCTGGTTCTAAG	chr17	57948807	+	4
GTTAATGTGGCTCTGGTTCTNRG	GTgAATGTGGgTCTGagTCTCAG	chr17	72168250	-	4
GTTAATGTGGCTCTGGTTCTNRG	GaTcAgGTGGCTCTGGTTCcCAG	chr17	76196732	-	4
GTTAATGTGGCTCTGGTTCTNRG	tggAATGTGGCTCTGGgTCTGGG	chr17	79952091	+	4
GTTAATGTGGCTCTGGTTCTNRG	cTTtgTGTGGCTCTGcTTCTGGG	chr10	2311550	-	4
GTTAATGTGGCTCTGGTTCTNRG	tTTAcTGTGaCTCTGGTTtTCAG	chr10	8848501	-	4
GTTAATGTGGCTCTGGTTCTNRG	GTTAATGcaGgTtTGGTTCTTGG	chr10	10252066	+	4
GTTAATGTGGCTCTGGTTCTNRG	GTTtATGTGGCTaTGcTcCTAAG	chr10	21777490	-	4
GTTAATGTGGCTCTGGTTCTNRG	GgTAAaGTGGCTCTGGcTCcAGG	chr10	31165769	+	4
GTTAATGTGGCTCTGGTTCTNRG	GTTAggGTGtCaCTGGTTCTAGG	chr10	43170227	-	4
GTTAATGTGGCTCTGGTTCTNRG	cccAATGTGGtTCTGGTTCTCAG	chr10	51191223	-	4
GTTAATGTGGCTCTGGTTCTNRG	GTTtATGTGGgTCTctTTCTGGG	chr10	63871473	+	4
GTTAATGTGGCTCTGGTTCTNRG	tTTccTcTGGCTCTGGTTCTAGG	chr10	83141525	+	4
GTTAATGTGGCTCTGGTTCTNRG	GcTAATGgGaCTCTGGTTaTTGG	chr10	101253756	+	4
GTTAATGTGGCTCTGGTTCTNRG	aTTAATGTtGCTtgGGTTCTGAG	chr10	109988396	+	4
GTTAATGTGGCTCTGGTTCTNRG	aTTtgTGTGGCTCTGtTTCTGGG	chr10	122027543	+	4
GTTAATGTGGCTCTGGTTCTNRG	GTTgATtTGGgTgTGGTTCTTGG	chr10	123372760	+	4
GTTAATGTGGCTCTGGTTCTNRG	tTTAAaGTGGCaCTtGTTCTAGG	chr10	125806944	-	4
GTTAATGTGGCTCTGGTTCTNRG	GgTtgTGTGGgTCTGGTTCTGGG	chr10	130967331	+	4
GTTAATGTGGCTCTGGTTCTNRG	GTaAAaGTGGCTCTGGcTtTAGG	chr6	3571926	-	4
GTTAATGTGGCTCTGGTTCTNRG	GTTAgTGTtcCTCTGtTTCTGGG	chr6	13069134	-	4
GTTAATGTGGCTCTGGTTCTNRG	GTTAtTGTGGtTaTtGTTCTGAG	chr6	13172725	-	4
GTTAATGTGGCTCTGGTTCTNRG	GTTtATGTGGgTCTatTTCTGGG	chr6	18803487	+	4
GTTAATGTGGCTCTGGTTCTNRG	GTTtATGTGGgTCTGtTTCTAGG	chr6	22484755	-	3
GTTAATGTGGCTCTGGTTCTNRG	cTTtATGTGGaTCTGtTTCTAGG	chr6	36932923	+	4
GTTAATGTGGCTCTGGTTCTNRG	GgTAggtTGGCTCTGGTTCTGGG	chr6	71809175	-	4
GTTAATGTGGCTCTGGTTCTNRG	GTTAcTGTGGCTaTatTTCTTGG	chr6	78157629	+	4
GTTAATGTGGCTCTGGTTCTNRG	GTTAgTcaGGCTCTGtTTCTAAG	chr6	81669539	+	4
GTTAATGTGGCTCTGGTTCTNRG	GTTAATGTGtCTCTtGTTaTAGG	chr6	91300843	-	3
GTTAATGTGGCTCTGGTTCTNRG	aTTtATGTGGCTCTatTTCTGGG	chr6	95699279	+	4
GTTAATGTGGCTCTGGTTCTNRG	GcTAAgGTGGCTCTGGTTaaAGG	chr6	102616591	-	4
GTTAATGTGGCTCTGGTTCTNRG	aTTAtTGTGGCaCTaGTTCTAAG	chr6	102884579	+	4
GTTAATGTGGCTCTGGTTCTNRG	GTaAAaGTGGCcCTGtTTCTGAG	chr6	106586948	+	4
GTTAATGTGGCTCTGGTTCTNRG	GgTAATGTGGCTaTGaTTCaAAG	chr6	112538783	+	4
GTTAATGTGGCTCTGGTTCTNRG	GaTAAaGTGtCTCTGGTaCTAAG	chr6	116113191	+	4
GTTAATGTGGCTCTGGTTCTNRG	GTTAATGTGGgTtTGtgTCTAAG	chr6	125891811	-	4
GTTAATGTGGCTCTGGTTCTNRG	GTTAcTGaGcCTCTaGTTCTCAG	chr6	127122529	-	4
GTTAATGTGGCTCTGGTTCTNRG	tTTAcTGTGGCTgTGcTTCTAAG	chr6	127482366	+	4
GTTAATGTGGCTCTGGTTCTNRG	aTTAATcTtGCTCTGaTTCTTAG	chr6	128890861	-	4
GTTAATGTGGCTCTGGTTCTNRG	GTatATGTGGtTCTGGTgCTGGG	chr6	130370381	+	4
GTTAATGTGGCTCTGGTTCTNRG	GTTtATGTGGaTCTatTTCTGGG	chr6	136742310	-	4
GTTAATGTGGCTCTGGTTCTNRG	GaTtgTGTGGCTCTGcTTCTTGG	chr6	147022531	+	4
GTTAATGTGGCTCTGGTTCTNRG	GaaAATGTGGgTCTGGaTCTCAG	chr6	150233078	+	4
GTTAATGTGGCTCTGGTTCTNRG	GTacATtTGGCTCTGaTTCTTGG	chr6	158381087	+	4
GTTAATGTGGCTCTGGTTCTNRG	GTTAATGaGGCTCaGGaTaTGAG	chr6	159565587	+	4
GTTAATGTGGCTCTGGTTCTNRG	GTTAATcTGtCTtTaGTTCTAAG	chr6	159610568	-	4
GTTAATGTGGCTCTGGTTCTNRG	GaTAATGTGGtTtTtGTTCTTAG	chr6	169014932	+	4
GTTAATGTGGCTCTGGTTCTNRG	GaTAtTGTGGgTCTGGTTCcAGG	chr14	23961913	+	4
GTTAATGTGGCTCTGGTTCTNRG	GaTAtTGTGGgTCTGGTTCcAGG	chr14	23997035	+	4
GTTAATGTGGCTCTGGTTCTNRG	GaTAtTGTGGgTCTGGTTCcAGG	chr14	24044683	+	4
GTTAATGTGGCTCTGGTTCTNRG	GTTgATGTGGCTgTtGcTCTTAG	chr14	25733849	-	4
GTTAATGTGGCTCTGGTTCTNRG	GTTgATGTGGgTtTGtTTCTGGG	chr14	26556328	-	4
GTTAATGTGGCTCTGGTTCTNRG	cTTAATaTGcCTtTGGTTCTCAG	chr14	27089636	-	4
GTTAATGTGGCTCTGGTTCTNRG	cTaAAaGTGGCTCTGGTaCTCAG	chr14	32271169	+	4
GTTAATGTGGCTCTGGTTCTNRG	tTTAATGTGGCTCTGGaagTGAG	chr14	32897826	+	4
GTTAATGTGGCTCTGGTTCTNRG	aTTAcTGTGGCTCaGcTTCTTGG	chr14	34733462	-	4
GTTAATGTGGCTCTGGTTCTNRG	GgTAcTtTGGCTtTGGTTCTGGG	chr14	37834874	+	4
GTTAATGTGGCTCTGGTTCTNRG	GgTAATGTGaCTCTGcaTCTCAG	chr14	38016544	-	4
GTTAATGTGGCTCTGGTTCTNRG	aTTAATcaGGCTCTGcTTCTGGG	chr14	39979979	+	4
GTTAATGTGGCTCTGGTTCTNRG	GTTAATGTGtCTtTtGTTaTAAG	chr14	45367643	+	4
GTTAATGTGGCTCTGGTTCTNRG	GTaAATGTGGgTCTGtgTCTGGG	chr14	53836580	-	4
GTTAATGTGGCTCTGGTTCTNRG	GTTAATGTGGgTCTatTTCTGGG	chr14	62194725	+	3
GTTAATGTGGCTCTGGTTCTNRG	GTTAtTGTaaCTtTGGTTCTGAG	chr14	64238094	-	4
GTTAATGTGGCTCTGGTTCTNRG	GTTtATGTGGgTCTGtTTCTGAG	chr14	73376695	-	3
GTTAATGTGGCTCTGGTTCTNRG	GTTAATtTaatTCTGGTTCTAGG	chr14	80736877	+	4
GTTAATGTGGCTCTGGTTCTNRG	GTTAATGaGGCTaTGaTTCcAGG	chr14	84907050	-	4
GTTAATGTGGCTCTGGTTCTNRG	GTTgATGTtGCTCTGGgaCTTAG	chr14	96995230	-	4
GTTAATGTGGCTCTGGTTCTNRG	GcTAATGaaGCTCTGGTTgTGAG	chr14	100769847	+	4
GTTAATGTGGCTCTGGTTCTNRG	GTTAATGTGGgTtTGaTaCTTGG	chr14	102104061	+	4
GTTAATGTGGCTCTGGTTCTNRG	tTTAAcGTGGCTCTGGgTCaTGG	chr20	4105553	-	4
GTTAATGTGGCTCTGGTTCTNRG	GTTAAaaTGaCTCTaGTTCTTGG	chr20	6165650	+	4
GTTAATGTGGCTCTGGTTCTNRG	tTTtATtTGGCTCTGtTTCTGAG	chr20	6376905	+	4
GTTAATGTGGCTCTGGTTCTNRG	GTTAAgGTGGCTCTGtTaCaCAG	chr20	8515828	+	4
GTTAATGTGGCTCTGGTTCTNRG	GTTAATGTGtCTtTtGTTtTAGG	chr20	11834889	+	4
GTTAATGTGGCTCTGGTTCTNRG	GTTtgTGTGGgTCTGtTTCTAAG	chr20	12712046	+	4
GTTAATGTGGCTCTGGTTCTNRG	GTTtATGTGGgTCTatTTCTGGG	chr20	18109275	+	4
GTTAATGTGGCTCTGGTTCTNRG	GacAATGgGGCTCTaGTTCTCAG	chr20	40199192	-	4
GTTAATGTGGCTCTGGTTCTNRG	aTTAATGTGGCTgTtGcTCTGGG	chr20	45014974	-	4
GTTAATGTGGCTCTGGTTCTNRG	GaTAtTGTGGCTgTtGTTCTGGG	chr20	46465231	+	4
GTTAATGTGGCTCTGGTTCTNRG	GTTAcTGTGcCTtTGGaTCTAGG	chr20	48144152	-	4
GTTAATGTGGCTCTGGTTCTNRG	GaTgcTtTGGCTCTGGTTCTTGG	chr20	50287536	+	4
GTTAATGTGGCTCTGGTTCTNRG	GcTAATaTGGCgCTGGaTCTTGG	chr20	58246882	-	4
GTTAATGTGGCTCTGGTTCTNRG	GTTAcgGTtGCcCTGGTTCTTAG	chr20	62060280	-	4
GTTAATGTGGCTCTGGTTCTNRG	aTTgATGTGGgTCTGaTTCTGGG	chr9	9957905	-	4
GTTAATGTGGCTCTGGTTCTNRG	GTTtATGTGagTCTGtTTCTAGG	chr9	10335265	-	4
GTTAATGTGGCTCTGGTTCTNRG	GTTAAaGTGGCTtTGGaaCTGGG	chr9	11161109	+	4
GTTAATGTGGCTCTGGTTCTNRG	GTcAATGTGtCTCTccTTCTAAG	chr9	12620508	+	4
GTTAATGTGGCTCTGGTTCTNRG	GTTAgTGTGatTCTcGTTCTAAG	chr9	25153611	-	4
GTTAATGTGGCTCTGGTTCTNRG	GTTttTGTGGCTtTGGTTCaGGG	chr9	33100047	+	4
GTTAATGTGGCTCTGGTTCTNRG	cTTgATGTcGCcCTGGTTCTGGG	chr9	79391676	-	4
GTTAATGTGGCTCTGGTTCTNRG	GgTAtTGTGGCTgTGGTTtTAGG	chr9	84763661	-	4
GTTAATGTGGCTCTGGTTCTNRG	GTTAATGTGaCTCTtGccCTCAG	chr9	86895965	+	4
GTTAATGTGGCTCTGGTTCTNRG	GTTcATGTGGCTaTGGgaCTGAG	chr9	90023646	+	4
GTTAATGTGGCTCTGGTTCTNRG	cTTAATGTcGCTCTGGTTtTAAG	chr9	96345609	-	3
GTTAATGTGGCTCTGGTTCTNRG	GTTAtgGTGaCTCTtGTTCTGAG	chr9	105736796	+	4
GTTAATGTGGCTCTGGTTCTNRG	GTTcAaGaGGCTCTGGTTCgGGG	chr9	111576483	+	4
GTTAATGTGGCTCTGGTTCTNRG	GacAATGTGGCTCTGagTCTTAG	chr9	111678316	+	4
GTTAATGTGGCTCTGGTTCTNRG	tTatATGgGGCTCTGGTTCTTAG	chr9	111807317	+	4
GTTAATGTGGCTCTGGTTCTNRG	GTaAATGaGGCaCTGaTTCTGAG	chr9	117636527	-	4
GTTAATGTGGCTCTGGTTCTNRG	GTTtcaGTGGCTCaGGTTCTGGG	chr9	119186984	-	4
GTTAATGTGGCTCTGGTTCTNRG	aTTAATGTatCTCTGGTgCTAAG	chr9	123621496	-	4
GTTAATGTGGCTCTGGTTCTNRG	GTaAATGTGGCTgTGcTTaTAAG	chr9	125919800	-	4
GTTAATGTGGCTCTGGTTCTNRG	GTTAATGTtGtTtTGGTTCaGGG	chr9	129752339	+	4
GTTAATGTGGCTCTGGTTCTNRG	GTTAgTGTGtCTCTGGagCTGAG	chr9	137538039	-	4
GTTAATGTGGCTCTGGTTCTNRG	GTTAATtTtGCTCTGtaTCTCAG	chrX	29117892	+	4
GTTAATGTGGCTCTGGTTCTNRG	aTTtATGTGGaTCTGtTTCTGAG	chrX	32504013	-	4
GTTAATGTGGCTCTGGTTCTNRG	aTTAATGTGGCTCTGGgTtaGAG	chrX	35699767	-	4
GTTAATGTGGCTCTGGTTCTNRG	GTacATcTGGgTCTGGTTCTCAG	chrX	37701755	+	4
GTTAATGTGGCTCTGGTTCTNRG	GcTAATGaGGCTCaGGTcCTGAG	chrX	47185944	-	4
GTTAATGTGGCTCTGGTTCTNRG	GgTgATGaGGCTgTGGTTCTCAG	chrX	79762235	+	4
GTTAATGTGGCTCTGGTTCTNRG	GgTcATccGGCTCTGGTTCTGGG	chrX	83923854	+	4
GTTAATGTGGCTCTGGTTCTNRG	GTTAATGTGaaTtTGtTTCTTAG	chrX	100176264	+	4
GTTAATGTGGCTCTGGTTCTNRG	aTTtATGTGGgTCTGcTTCTGGG	chrX	101311482	+	4
GTTAATGTGGCTCTGGTTCTNRG	GTTAAaGTGGCTagGGaTCTCAG	chrX	102219497	+	4
GTTAATGTGGCTCTGGTTCTNRG	GTTAAaGTGGCTagGGaTCTCAG	chrX	102467592	-	4
GTTAATGTGGCTCTGGTTCTNRG	agTAATGTGcCcCTGGTTCTTGG	chrX	103980095	+	4
GTTAATGTGGCTCTGGTTCTNRG	agTAATGTGcCcCTGGTTCTTGG	chrX	104058742	-	4
GTTAATGTGGCTCTGGTTCTNRG	GTTcATtTGGCTtTGcTTCTGGG	chrX	122764175	-	4
GTTAATGTGGCTCTGGTTCTNRG	GTTtATGTGGCTCTGtTTaaTAG	chrX	122893834	+	4
GTTAATGTGGCTCTGGTTCTNRG	GagAATGgGGgTCTGGTTCTCAG	chrX	126877704	+	4
GTTAATGTGGCTCTGGTTCTNRG	GTTcATcTGGaTCTGGTTaTTGG	chrX	126986013	+	4
GTTAATGTGGCTCTGGTTCTNRG	GTaAAaGaGGCTCTGGTTtTTAG	chrX	137059054	+	4
GTTAATGTGGCTCTGGTTCTNRG	GTgAATGTGGCTtTGGaaCTGGG	chrX	141122263	-	4
GTTAATGTGGCTCTGGTTCTNRG	GgTAgTGTGGCTCTaGTaCTTAG	chrX	144614475	-	4
GTTAATGTGGCTCTGGTTCTNRG	GTTctgGTGGCTCTGGcTCTGGG	chr18	10033929	-	4
GTTAATGTGGCTCTGGTTCTNRG	tTTtATGTGGaTCTGcTTCTGGG	chr18	13478949	-	4
GTTAATGTGGCTCTGGTTCTNRG	GTTAATGTGcCTCcaGTaCTTAG	chr18	23887136	-	4
GTTAATGTGGCTCTGGTTCTNRG	GaTcATGTGGCTggGGTTCTGGG	chr18	24510129	+	4
GTTAATGTGGCTCTGGTTCTNRG	aTTcATGTGGgTCTGaTTCTGGG	chr18	35621889	+	4
GTTAATGTGGCTCTGGTTCTNRG	GTTgATGaGGCTCTcaTTCTGAG	chr18	38356394	+	4
GTTAATGTGGCTCTGGTTCTNRG	GgTgATtTGGCTtTGGTTCTGGG	chr18	57186072	+	4
GTTAATGTGGCTCTGGTTCTNRG	GTTtATGTtGtTCTGGTTtTTGG	chr18	59863503	-	4
GTTAATGTGGCTCTGGTTCTNRG	GTTAcTtTGGCTtTGaTTCTGGG	chr18	60226074	+	4
GTTAATGTGGCTCTGGTTCTNRG	GTTcAaGaGGgTCTGGTTCTCAG	chr18	61393006	-	4
GTTAATGTGGCTCTGGTTCTNRG	GTcAATGTGtCTaTGcTTCTGGG	chr18	66675492	-	4
GTTAATGTGGCTCTGGTTCTNRG	cTTAATGaGcCTtTGGTTCTAGG	chr18	71710095	+	4
GTTAATGTGGCTCTGGTTCTNRG	GTTAATGTGaaTgTGGTTCTGGG	chr18	73951898	-	3
GTTAATGTGGCTCTGGTTCTNRG	agTtATGTGGCTCTGtTTCTGAG	chr18	78287576	+	4
GTTAATGTGGCTCTGGTTCTNRG	GTgAtTGTGGCgCTGGTTaTCAG	chr11	31830365	-	4
GTTAATGTGGCTCTGGTTCTNRG	cTcAcTGTGGCTCTGcTTCTAAG	chr11	38982407	-	4
GTTAATGTGGCTCTGGTTCTNRG	GTTtcTGTGGCTCTGGaTCaTGG	chr11	45086419	+	4
GTTAATGTGGCTCTGGTTCTNRG	GTcAAaGTGaCTCTGGTTCTGGG	chr11	58442570	+	3
GTTAATGTGGCTCTGGTTCTNRG	aTTtATGTGGCTCTatTTCTGGG	chr11	66377232	+	4
GTTAATGTGGCTCTGGTTCTNRG	GTTAATGTGttTgTGGTTtTTGG	chr11	77231330	-	4
GTTAATGTGGCTCTGGTTCTNRG	GTaAATGTtGCTCTGtTTaTGGG	chr11	91611279	-	4
GTTAATGTGGCTCTGGTTCTNRG	GTTAAgGTtGCcCTtGTTCTCAG	chr11	134310764	-	4
